# Supplementary material for: Metabolites of Cannabis Induce Cardiac Toxicity and Morphological Alterations in Cardiac Myocytes
Source: Int J Mol Sci. 2022 Jan 26;23(3):1401. doi: 10.3390/ijms23031401 (PMC8835806; doi:10.3390/ijms23031401)
Supplement: Supplementary file 1 [file ijms-23-01401-s001.zip]

Archive with 1 entries (1 files):
- ijms-1562220-supplementary.pdf
